# Supplementary material for: Mitochondrial DNA Variant Discovery and Evaluation in Human Cardiomyopathies through Next-Generation Sequencing
Source: PLoS One. 2010 Aug 20;5(8):e12295. doi: 10.1371/journal.pone.0012295 (PMC2924892; doi:10.1371/journal.pone.0012295)
Supplement: Table S2 — 454 Mapping Statistics. (0.02 MB XLS) [file pone.0012295.s002.xls]

## Sheet: Table S2_454 mapping
Table S2. 454 Mapping Statistics
Case	Number of Reads		Number of Bases
No.	Used	Mapped	Used	Mapped
1	21609	0.949	7675008	0.969
3	50453	0.965	19024786	0.979
5	41886	0.962	15642289	0.977
6	68267	0.982	25559794	0.994
7	69438	0.976	25878948	0.989
8	56230	0.971	21453668	0.985
9	66615	0.974	24969096	0.985
10	71837	0.978	27110775	0.99
11	61716	0.983	23080900	0.992
12	62963	0.976	23900832	0.988
13	46256	0.982	17279797	0.991
14	66735	0.977	24834324	0.988
15	94193	0.977	35476180	0.987
16	79276	0.915	30213205	0.937
17	50107	0.979	18798384	0.988
18	64227	0.979	23725384	0.99
19	51557	0.977	19014568	0.987
20	89513	0.974	34040098	0.986
NonCM1	2,583a	0.976	938,125a	0.99
NonCM2	31531	0.977	11869790	0.988
Total	1146992		430485951
Average	57350	0.971	21524298	0.984
aPoor results for NonCM1 possibly due to a pre-sequencing technical error.
