# Supplementary material for: Mitochondrial DNA Variant Discovery and Evaluation in Human Cardiomyopathies through Next-Generation Sequencing
Source: PLoS One. 2010 Aug 20;5(8):e12295. doi: 10.1371/journal.pone.0012295 (PMC2924892; doi:10.1371/journal.pone.0012295)
Supplement: Table S3 — Sequencing performance metrics: data tables (A) and calculations (B). (0.02 MB XLS) [file pone.0012295.s003.xls]

## Sheet: Table S3_Metrics
Table S3. Sequencing performance metrics: data tables and calculations
A. mtDNA genotype annotations and data table
Table shows genotype annotations based on Harismendy et al., 2009 but modified to include heteroplasmy.
The total number of genotypes called by Sanger and 454 sequencing are provided for concordant results (green) and discordant results (yellow) with type of error in parentheses.
We excluded repeat polymorphisms by inclusion to D4 genotype (no calls) due to possible errors by Sanger and 454 sequencing.
	Sanger genotype
454 genotype	homoplasmic reference	heteroplasmic variant	homoplasmic variant	No call
homoplasmic reference	A1= 329790 (454 true-/Sanger true-)	A2= 0 = 0 (454 false-/Sanger true+) + 0 (454 true-/Sanger false+)	A3= 2 = 2 (454 false-/Sanger true+) + 0 (454 true-/Sanger false+)	A4= 400
heteroplasmic variant	B1= 150 = 148 (454 false+/Sanger true-) + 2 (454 true+/Sanger false-)	B2= 4 (454 true+/Sanger true+)	B3= 0 = 0 (454 true+/Sanger true+) Variant detection only	B4= 0
homoplasmic variant	C1= 2 = 0 (454 false+/Sanger true-) + 2 (454 true+/Sanger false-)	C2= 0 = 0 (454 true+/Sanger true+)= 0 Variant detection only	C3= 411 (454 true+/Sanger true+)	C4= 1
No call	D1= 0	D2= 0	D3= 0	D4= 620
B. Calculations (based on Harismendy et al., 2009)
Performance Metric	Formula	Calculation	Result	Definition of metric
454 Sequencing accuracy	A1+B2+C3 ÷ A1+A2+A3+B1+B2+B3+C1+C2+C3	329790+4+411 ÷ 329790+0+2+150+4+0+2+0+411 = 330205 ÷ 330359	0.9995338= 99.9534%	Total number of all concordant genotypes divided by the total number of genotype calls made by both 454 and Sanger
454 Variant accuracy	B2+C3 ÷ A2+A3+B2+B3+C2+C3	4+411 ÷ 0+2+4+0+0+411 = 415 ÷ 417	0.9952038= 99.5%	Total number of concordant variants divided by the total number of Sanger called variants
454 False positive rate of variants	B1 (454 false+) + C1 (454 false+) ÷ B1 (454 false+) + C1 (454 false+) + A1 + A2 (454 true-) + A3 (454 true-)	148+0 ÷ 148+0+329790+0+0 = 148 ÷ 329938	0.00044485= 0.044%	Total number of confirmed 454 false positive variants divided by the total number of reference genotypes (i.e., confirmed 454 genotypes with false positive or true negative results).
454 False negative rate of variants	A2 (454 false-) + A3 (454 false-) ÷ A2 (454 false-) + A3 (454 false-) + B2 + C3 + B1 (454 true+) + C1 (454 true+)	0+2 ÷ 0+2+4+411+2+2 = 2 ÷ 421	0.0047505= 0.5%	Total number of confirmed 454 false negative variants divided by the total number of variant genotypes (i.e., confirmed 454 genotypes with false negative or true positive results).
Sanger False positive rate of variants	A2 (Sanger false+) + A3 (Sanger false+) ÷ A2 (Sanger false+) + A3 (Sanger false+) + A1 + B1 (Sanger true-) + C1 (Sanger true-)	0+0 ÷ 0+0+329790+148+0= 0 ÷ 329938	0= 0%	Total number of confirmed Sanger false positive variants divided by the total number of reference genotypes (i.e., confirmed Sanger genotypes with false positive or true negative results).
Sanger False negative rate of variants	B1 (Sanger false-) + C1 (Sanger false-) ÷ B1 (Sanger false-) + C1 (Sanger false-) + A2 (Sanger true+) + A3 (Sanger true+) + B2 + B3 + C2 +C3	2+2 ÷ 2+2+0+2+4+0+0+411= 4 ÷ 421	0.0095011=1%	Total number of confirmed Sanger false negative variants divided by the total number of variant genotypes (i.e., confirmed Sanger genotypes with false negative or true positive results).
